# Supplementary material for: Novel Resistance Regions Carrying TnaphA6, blaVIM-2, and blaPER-1, Embedded in an ISPa40-Derived Transposon from Two Multi-Resistant Pseudomonas aeruginosa Clinical Isolates
Source: Antibiotics (Basel). 2023 Feb 2;12(2):304. doi: 10.3390/antibiotics12020304 (PMC9952335; doi:10.3390/antibiotics12020304)
Supplement: Supplementary file 1 [file antibiotics-12-00304-s001.zip]

Archive with 2 entries (2 files):
- Resistance Region_Pa6415.gbk
- Resistance region_Pa873.gbk
